# Supplementary material for: Infection by Salmonella enterica Serovar Typhimurium DT104 Modulates Immune Responses, the Metabolome, and the Function of the Enteric Microbiota in Neonatal Broiler Chickens
Source: Pathogens. 2022 Oct 29;11(11):1257. doi: 10.3390/pathogens11111257 (PMC9694942; doi:10.3390/pathogens11111257)
Supplement: Supplementary file 1 [file pathogens-11-01257-s001.zip]

Archive with 1 entries (1 files):
- pathogens-1945835-supplementary.pdf
